# Supplementary material for: Population-Level Impact of Same-Day Microscopy and Xpert MTB/RIF for Tuberculosis Diagnosis in Africa
Source: PLoS One. 2013 Aug 12;8(8):e70485. doi: 10.1371/journal.pone.0070485 (PMC3741313; doi:10.1371/journal.pone.0070485)
Supplement: Information S3 — Equilibrium Population. Comma-separated value (CSV) file containing the equilibrium population, required for running of the model code (Information S2). (CSV) [file pone.0070485.s003.csv]

	time	S1	S2	S3	S4	S5	S6	S7	S8	S9	S10
1	0	33092.9087243529	54473.7777746835	192.119256352314	180.605169628936	7030.62752652925	931.686213603453	2152.84240222997	11.2648869816606	28.3956878584893	1905.77235778509
2	0.01	33092.9090547693	54473.7775476813	192.119259814943	180.605173056347	7030.6274170615	931.686223725645	2152.84239006569	11.2648870839956	28.3956881184728	1905.77235862832
3	0.02	33092.9093847561	54473.7773210537	192.119263275233	180.605176481605	7030.62730765995	931.686233830882	2152.84237790901	11.2648871862564	28.395688378269	1905.77235947458
4	0.03	33092.9097145282	54473.7770946131	192.119266734354	180.605179905785	7030.62719829149	931.686243927648	2152.84236575614	11.26488728848	28.3956886379716	1905.77236032236
5	0.04	33092.9100438711	54473.7768685467	192.119270191136	180.605183327812	7030.62708898918	931.686254007478	2152.84235361089	11.2648873906293	28.3956888974868	1905.77236117316
6	0.05	33092.9103727852	54473.776642854	192.11927364558	180.605186747684	7030.62697975299	931.686264070392	2152.84234147325	11.2648874927043	28.3956891568147	1905.77236202697
7	0.06	33092.9107012708	54473.7764175348	192.119277097684	180.605190165403	7030.62687058287	931.686274116407	2152.84232934322	11.2648875947051	28.3956894159554	1905.77236288379
8	0.07	33092.9110293284	54473.7761925885	192.119280547451	180.605193580967	7030.62676147877	931.686284145544	2152.8423172208	11.2648876966316	28.3956896749088	1905.7723637436
9	0.08	33092.9113569583	54473.7759680149	192.119283994879	180.605196994376	7030.62665244067	931.68629415782	2152.84230510599	11.2648877984838	28.3956899336749	1905.7723646064
10	0.09	33092.9116841611	54473.7757438137	192.119287439969	180.605200405631	7030.62654346851	931.686304153255	2152.8422929988	11.2648879002618	28.3956901922538	1905.77236547218
11	0.1	33092.9120109369	54473.7755199843	192.119290882721	180.605203814731	7030.62643456225	931.686314131866	2152.84228089923	11.2648880019656	28.3956904506455	1905.77236634093
12	0.11	33092.9123372863	54473.7752965266	192.119294323136	180.605207221676	7030.62632572186	931.686324093673	2152.84226880727	11.2648881035951	28.39569070885	1905.77236721265
13	0.12	33092.9126632096	54473.77507344	192.119297761213	180.605210626466	7030.62621694729	931.686334038693	2152.84225672292	11.2648882051504	28.3956909668673	1905.77236808731
14	0.13	33092.9129887073	54473.7748507243	192.119301196952	180.605214029101	7030.62610823849	931.686343966946	2152.84224464619	11.2648883066314	28.3956912246975	1905.77236896492
15	0.14	33092.9133137796	54473.7746283792	192.119304630354	180.605217429581	7030.62599959544	931.68635387845	2152.84223257708	11.2648884080383	28.3956914823405	1905.77236984547
16	0.15	33092.9136384271	54473.7744064041	192.11930806142	180.605220827905	7030.62589101808	931.686363773224	2152.84222051558	11.264888509371	28.3956917397964	1905.77237072894
17	0.16	33092.9139626501	54473.7741847988	192.119311490148	180.605224224074	7030.62578250637	931.686373651286	2152.84220846171	11.2648886106295	28.3956919970652	1905.77237161533
18	0.17	33092.914286449	54473.773963563	192.119314916539	180.605227618087	7030.62567406028	931.686383512655	2152.84219641544	11.2648887118137	28.3956922541469	1905.77237250463
19	0.18	33092.9146098241	54473.7737426962	192.119318340594	180.605231009944	7030.62556567975	931.686393357349	2152.8421843768	11.2648888129239	28.3956925110415	1905.77237339684
20	0.19	33092.914932776	54473.7735221981	192.119321762312	180.605234399645	7030.62545736476	931.686403185386	2152.84217234577	11.2648889139598	28.395692767749	1905.77237429193
21	0.2	33092.9152553048	54473.7733020683	192.119325181695	180.60523778719	7030.62534911525	931.686412996786	2152.84216032237	11.2648890149216	28.3956930242696	1905.77237518991
22	0.21	33092.9155774112	54473.7730823065	192.119328598741	180.605241172579	7030.62524093119	931.686422791567	2152.84214830658	11.2648891158092	28.3956932806031	1905.77237609076
23	0.22	33092.9158990954	54473.7728629124	192.119332013451	180.605244555811	7030.62513281253	931.686432569747	2152.84213629841	11.2648892166227	28.3956935367496	1905.77237699448
24	0.23	33092.9162203578	54473.7726438854	192.119335425826	180.605247936888	7030.62502475923	931.686442331344	2152.84212429787	11.2648893173621	28.3956937927092	1905.77237790106
25	0.24	33092.9165411988	54473.7724252255	192.119338835865	180.605251315808	7030.62491677126	931.686452076376	2152.84211230494	11.2648894180273	28.3956940484818	1905.77237881049
26	0.25	33092.9168616189	54473.772206932	192.119342243569	180.605254692571	7030.62480884857	931.686461804862	2152.84210031963	11.2648895186185	28.3956943040675	1905.77237972276
27	0.26	33092.9171816183	54473.7719890048	192.119345648938	180.605258067178	7030.62470099111	931.686471516822	2152.84208834195	11.2648896191355	28.3956945594662	1905.77238063786
28	0.27	33092.9175011976	54473.7717714433	192.119349051972	180.605261439628	7030.62459319886	931.686481212272	2152.84207637188	11.2648897195784	28.3956948146781	1905.77238155578
29	0.28	33092.917820357	54473.7715542473	192.119352452671	180.605264809921	7030.62448547175	931.686490891234	2152.84206440944	11.2648898199473	28.3956950697031	1905.77238247652
30	0.29	33092.9181390971	54473.7713374164	192.119355851036	180.605268178057	7030.62437780975	931.686500553724	2152.84205245462	11.264889920242	28.3956953245412	1905.77238340007
31	0.3	33092.9184574181	54473.7711209503	192.119359247067	180.605271544037	7030.62427021283	931.686510199761	2152.84204050742	11.2648900204627	28.3956955791925	1905.77238432642
32	0.31	33092.9187753204	54473.7709048486	192.119362640763	180.605274907859	7030.62416268094	931.68651982936	2152.84202856784	11.2648901206093	28.395695833657	1905.77238525555
33	0.32	33092.9190928045	54473.7706891109	192.119366032126	180.605278269524	7030.62405521404	931.686529442543	2152.84201663589	11.2648902206819	28.3956960879347	1905.77238618747
34	0.33	33092.9194098707	54473.7704737369	192.119369421155	180.605281629032	7030.62394781209	931.686539039327	2152.84200471156	11.2648903206805	28.3956963420257	1905.77238712216
35	0.34	33092.9197265194	54473.7702587262	192.119372807851	180.605284986382	7030.62384047504	931.68654861973	2152.84199279485	11.264890420605	28.3956965959299	1905.77238805962
36	0.35	33092.920042751	54473.7700440785	192.119376192213	180.605288341575	7030.62373320285	931.686558183772	2152.84198088577	11.2648905204555	28.3956968496474	1905.77238899983
37	0.36	33092.9203585659	54473.7698297933	192.119379574242	180.605291694611	7030.62362599549	931.68656773147	2152.84196898431	11.2648906202319	28.3956971031782	1905.77238994279
38	0.37	33092.9206739645	54473.7696158705	192.119382953939	180.605295045489	7030.62351885291	931.686577262843	2152.84195709047	11.2648907199344	28.3956973565223	1905.77239088849
39	0.38	33092.9209889471	54473.7694023095	192.119386331303	180.60529839421	7030.62341177507	931.686586777908	2152.84194520426	11.2648908195629	28.3956976096797	1905.77239183692
40	0.39	33092.9213035142	54473.7691891101	192.119389706335	180.605301740772	7030.62330476193	931.686596276685	2152.84193332567	11.2648909191174	28.3956978626506	1905.77239278807
41	0.4	33092.9216176662	54473.7689762718	192.119393079035	180.605305085178	7030.62319781345	931.68660575919	2152.84192145471	11.2648910185979	28.3956981154348	1905.77239374194
42	0.41	33092.9219314034	54473.7687637944	192.119396449403	180.605308427425	7030.62309092958	931.686615225443	2152.84190959138	11.2648911180045	28.3956983680324	1905.77239469851
43	0.42	33092.9222447262	54473.7685516775	192.119399817439	180.605311767515	7030.62298411028	931.686624675462	2152.84189773566	11.2648912173371	28.3956986204435	1905.77239565778
44	0.43	33092.922557635	54473.7683399206	192.119403183144	180.605315105447	7030.62287735552	931.686634109266	2152.84188588758	11.2648913165958	28.3956988726681	1905.77239661974
45	0.44	33092.9228701302	54473.7681285235	192.119406546517	180.605318441221	7030.62277066525	931.686643526872	2152.84187404712	11.2648914157806	28.3956991247061	1905.77239758438
46	0.45	33092.9231822122	54473.7679174858	192.11940990756	180.605321774837	7030.62266403943	931.686652928298	2152.84186221429	11.2648915148914	28.3956993765576	1905.77239855169
47	0.46	33092.9234938813	54473.7677068073	192.119413266272	180.605325106295	7030.62255747802	931.68666231356	2152.84185038908	11.2648916139283	28.3956996282227	1905.77239952166
48	0.47	33092.9238051379	54473.7674964874	192.119416622654	180.605328435595	7030.62245098098	931.686671682679	2152.8418385715	11.2648917128914	28.3956998797014	1905.7724004943
49	0.48	33092.9241159825	54473.7672865258	192.119419976706	180.605331762737	7030.62234454826	931.686681035673	2152.84182676154	11.2648918117805	28.3957001309936	1905.77240146958
50	0.49	33092.9244264154	54473.7670769223	192.119423328427	180.605335087721	7030.62223817983	931.68669037256	2152.84181495921	11.2648919105958	28.3957003820994	1905.7724024475
51	0.5	33092.924736437	54473.7668676763	192.119426677819	180.605338410547	7030.62213187564	931.686699693358	2152.84180316451	11.2648920093372	28.3957006330189	1905.77240342805
52	0.51	33092.9250460477	54473.7666587876	192.119430024882	180.605341731215	7030.62202563565	931.686708998086	2152.84179137744	11.2648921080047	28.395700883752	1905.77240441122
53	0.52	33092.9253552478	54473.7664502559	192.119433369615	180.605345049724	7030.62191945983	931.68671828676	2152.84177959799	11.2648922065984	28.3957011342989	1905.77240539701
54	0.53	33092.9256640378	54473.7662420808	192.11943671202	180.605348366075	7030.62181334812	931.686727559399	2152.84176782617	11.2648923051183	28.3957013846594	1905.7724063854
55	0.54	33092.9259724181	54473.7660342618	192.119440052096	180.605351680269	7030.6217073005	931.686736816021	2152.84175606198	11.2648924035643	28.3957016348337	1905.7724073764
56	0.55	33092.9262803889	54473.7658267988	192.119443389843	180.605354992303	7030.62160131691	931.686746056645	2152.84174430542	11.2648925019365	28.3957018848217	1905.77240836998
57	0.56	33092.9265879508	54473.7656196912	192.119446725263	180.60535830218	7030.62149539731	931.686755281287	2152.84173255648	11.264892600235	28.3957021346235	1905.77240936614
58	0.57	33092.926895104	54473.7654129389	192.119450058354	180.605361609899	7030.62138954168	931.686764489966	2152.84172081517	11.2648926984596	28.3957023842392	1905.77241036488
59	0.58	33092.927201849	54473.7652065413	192.119453389118	180.605364915459	7030.62128374996	931.6867736827	2152.84170908149	11.2648927966105	28.3957026336687	1905.77241136619
60	0.59	33092.9275081861	54473.7650004983	192.119456717555	180.605368218861	7030.62117802212	931.686782859504	2152.84169735544	11.2648928946876	28.395702882912	1905.77241237005
61	0.6	33092.9278141158	54473.7647948094	192.119460043665	180.605371520104	7030.6210723581	931.686792020401	2152.84168563701	11.2648929926909	28.3957031319693	1905.77241337646
62	0.61	33092.9281196384	54473.7645894742	192.119463367448	180.60537481919	7030.62096675788	931.686801165406	2152.84167392622	11.2648930906205	28.3957033808404	1905.77241438541
63	0.62	33092.9284247542	54473.7643844924	192.119466688905	180.605378116117	7030.62086122141	931.686810294538	2152.84166222305	11.2648931884764	28.3957036295255	1905.7724153969
64	0.63	33092.9287294638	54473.7641798637	192.119470008035	180.605381410886	7030.62075574865	931.686819407814	2152.84165052751	11.2648932862586	28.3957038780246	1905.77241641091
65	0.64	33092.9290337674	54473.7639755877	192.11947332484	180.605384703496	7030.62065033955	931.686828505254	2152.8416388396	11.264893383967	28.3957041263378	1905.77241742744
66	0.65	33092.9293376654	54473.7637716641	192.119476639319	180.605387993948	7030.62054499409	931.686837586873	2152.84162715932	11.2648934816018	28.3957043744649	1905.77241844647
67	0.66	33092.9296411583	54473.7635680925	192.119479951472	180.605391282243	7030.62043971221	931.686846652691	2152.84161548666	11.2648935791629	28.3957046224061	1905.77241946801
68	0.67	33092.9299442463	54473.7633648725	192.119483261301	180.605394568378	7030.62033449387	931.686855702725	2152.84160382164	11.2648936766503	28.3957048701614	1905.77242049204
69	0.68	33092.93024693	54473.7631620038	192.119486568805	180.605397852356	7030.62022933904	931.686864736993	2152.84159216424	11.264893774064	28.3957051177308	1905.77242151855
70	0.69	33092.9305492096	54473.7629594861	192.119489873984	180.605401134176	7030.62012424767	931.686873755513	2152.84158051448	11.2648938714041	28.3957053651144	1905.77242254754
71	0.7	33092.9308510855	54473.762757319	192.11949317684	180.605404413837	7030.62001921972	931.686882758303	2152.84156887234	11.2648939686706	28.3957056123121	1905.772423579
72	0.71	33092.9311525582	54473.7625555022	192.119496477371	180.60540769134	7030.61991425515	931.68689174538	2152.84155723783	11.2648940658634	28.3957058593241	1905.77242461292
73	0.72	33092.931453628	54473.7623540353	192.11949977558	180.605410966685	7030.61980935392	931.686900716763	2152.84154561095	11.2648941629827	28.3957061061502	1905.77242564929
74	0.73	33092.9317542953	54473.7621529179	192.119503071464	180.605414239872	7030.61970451599	931.686909672469	2152.84153399169	11.2648942600283	28.3957063527907	1905.77242668811
75	0.74	33092.9320545604	54473.7619521497	192.119506365026	180.605417510901	7030.61959974132	931.686918612515	2152.84152238007	11.2648943570004	28.3957065992454	1905.77242772936
76	0.75	33092.9323544238	54473.7617517304	192.119509656266	180.605420779772	7030.61949502987	931.686927536922	2152.84151077608	11.2648944538988	28.3957068455145	1905.77242877304
77	0.76	33092.9326538858	54473.7615516596	192.119512945183	180.605424046485	7030.61939038159	931.686936445705	2152.84149917971	11.2648945507238	28.3957070915979	1905.77242981914
78	0.77	33092.9329529469	54473.761351937	192.119516231778	180.60542731104	7030.61928579644	931.686945338882	2152.84148759097	11.2648946474752	28.3957073374957	1905.77243086766
79	0.78	33092.9332516073	54473.7611525622	192.119519516052	180.605430573437	7030.61918127439	931.68695421647	2152.84147600986	11.264894744153	28.3957075832079	1905.77243191858
80	0.79	33092.9335498674	54473.7609535348	192.119522798004	180.605433833676	7030.61907681539	931.686963078489	2152.84146443638	11.2648948407573	28.3957078287346	1905.77243297189
81	0.8	33092.9338477277	54473.7607548546	192.119526077635	180.605437091757	7030.61897241941	931.686971924954	2152.84145287053	11.2648949372882	28.3957080740757	1905.7724340276
82	0.81	33092.9341451885	54473.7605565212	192.119529354945	180.605440347681	7030.6188680864	931.686980755885	2152.84144131231	11.2648950337455	28.3957083192313	1905.77243508568
83	0.82	33092.9344422502	54473.7603585342	192.119532629936	180.605443601447	7030.61876381632	931.686989571298	2152.84142976172	11.2648951301294	28.3957085642015	1905.77243614614
84	0.83	33092.9347389132	54473.7601608932	192.119535902606	180.605446853055	7030.61865960913	931.686998371211	2152.84141821875	11.2648952264397	28.3957088089863	1905.77243720897
85	0.84	33092.9350351778	54473.7599635981	192.119539172956	180.605450102506	7030.61855546478	931.687007155642	2152.84140668341	11.2648953226767	28.3957090535856	1905.77243827415
86	0.85	33092.9353310444	54473.7597666483	192.119542440987	180.605453349799	7030.61845138325	931.687015924609	2152.8413951557	11.2648954188402	28.3957092979996	1905.77243934168
87	0.86	33092.9356265135	54473.7595700435	192.119545706699	180.605456594935	7030.61834736449	931.687024678128	2152.84138363562	11.2648955149302	28.3957095422282	1905.77244041155
88	0.87	33092.9359215853	54473.7593737835	192.119548970092	180.605459837913	7030.61824340845	931.687033416218	2152.84137212317	11.2648956109469	28.3957097862716	1905.77244148376
89	0.88	33092.9362162603	54473.7591778678	192.119552231167	180.605463078734	7030.6181395151	931.687042138896	2152.84136061835	11.2648957068901	28.3957100301296	1905.77244255829
90	0.89	33092.9365105388	54473.7589822961	192.119555489924	180.605466317398	7030.61803568439	931.687050846181	2152.84134912115	11.26489580276	28.3957102738025	1905.77244363514
91	0.9	33092.9368044212	54473.7587870681	192.119558746363	180.605469553904	7030.61793191629	931.687059538088	2152.84133763158	11.2648958985565	28.3957105172901	1905.7724447143
92	0.91	33092.9370979078	54473.7585921833	192.119562000485	180.605472788253	7030.61782821075	931.687068214637	2152.84132614964	11.2648959942796	28.3957107605925	1905.77244579576
93	0.92	33092.9373909992	54473.7583976416	192.11956525229	180.605476020446	7030.61772456774	931.687076875844	2152.84131467533	11.2648960899294	28.3957110037098	1905.77244687952
94	0.93	33092.9376836956	54473.7582034425	192.119568501778	180.605479250481	7030.61762098721	931.687085521726	2152.84130320864	11.2648961855059	28.395711246642	1905.77244796557
95	0.94	33092.9379759973	54473.7580095856	192.11957174895	180.605482478359	7030.61751746912	931.687094152303	2152.84129174958	11.264896281009	28.3957114893891	1905.77244905389
96	0.95	33092.9382679049	54473.7578160707	192.119574993806	180.605485704081	7030.61741401343	931.68710276759	2152.84128029815	11.2648963764388	28.3957117319512	1905.77245014449
97	0.96	33092.9385594186	54473.7576228974	192.119578236347	180.605488927646	7030.61731062011	931.687111367606	2152.84126885435	11.2648964717954	28.3957119743282	1905.77245123735
98	0.97	33092.9388505389	54473.7574300654	192.119581476572	180.605492149054	7030.6172072891	931.687119952368	2152.84125741817	11.2648965670787	28.3957122165203	1905.77245233246
99	0.98	33092.939141266	54473.7572375742	192.119584714482	180.605495368306	7030.61710402038	931.687128521893	2152.84124598962	11.2648966622887	28.3957124585274	1905.77245342983
100	0.99	33092.9394316004	54473.7570454237	192.119587950078	180.605498585401	7030.6170008139	931.687137076196	2152.84123456869	11.2648967574254	28.3957127003497	1905.77245452943
101	1	33092.9397215425	54473.7568536134	192.11959118336	180.60550180034	7030.61689766962	931.687145615299	2152.8412231554	11.264896852489	28.395712941987	1905.77245563127
102	1.01	33092.9400110925	54473.7566621429	192.119594414327	180.605505013123	7030.61679458749	931.687154139217	2152.84121174972	11.2648969474793	28.3957131834395	1905.77245673533
103	1.02	33092.940300251	54473.756471012	192.119597642982	180.605508223749	7030.61669156748	931.687162647968	2152.84120035168	11.2648970423964	28.3957134247072	1905.77245784162
104	1.03	33092.9405890183	54473.7562802202	192.119600869323	180.60551143222	7030.61658860955	931.687171141571	2152.84118896126	11.2648971372403	28.3957136657902	1905.77245895011
105	1.04	33092.9408773948	54473.7560897673	192.119604093352	180.605514638534	7030.61648571365	931.687179620042	2152.84117757846	11.2648972320111	28.3957139066884	1905.7724600608
106	1.05	33092.9411653807	54473.7558996529	192.119607315069	180.605517842693	7030.61638287975	931.687188083398	2152.8411662033	11.2648973267087	28.3957141474019	1905.77246117369
107	1.06	33092.9414529766	54473.7557098766	192.119610534474	180.605521044696	7030.6162801078	931.687196531657	2152.84115483575	11.2648974213331	28.3957143879307	1905.77246228876
108	1.07	33092.9417401827	54473.7555204382	192.119613751567	180.605524244544	7030.61617739777	931.687204964835	2152.84114347583	11.2648975158844	28.3957146282749	1905.77246340602
109	1.08	33092.9420269994	54473.7553313372	192.119616966349	180.605527442235	7030.61607474962	931.68721338295	2152.84113212354	11.2648976103626	28.3957148684345	1905.77246452545
110	1.09	33092.9423134272	54473.7551425734	192.11962017882	180.605530637772	7030.6159721633	931.68722178602	2152.84112077887	11.2648977047677	28.3957151084096	1905.77246564704
111	1.1	33092.9425994663	54473.7549541464	192.119623388981	180.605533831153	7030.61586963877	931.687230174062	2152.84110944182	11.2648977990997	28.3957153482001	1905.77246677078
112	1.11	33092.9428851172	54473.7547660559	192.119626596831	180.605537022379	7030.61576717599	931.687238547093	2152.8410981124	11.2648978933587	28.3957155878062	1905.77246789668
113	1.12	33092.9431703802	54473.7545783014	192.119629802373	180.60554021145	7030.61566477493	931.68724690513	2152.8410867906	11.2648979875446	28.3957158272278	1905.77246902472
114	1.13	33092.9434552557	54473.7543908827	192.119633005605	180.605543398367	7030.61556243555	931.68725524819	2152.84107547643	11.2648980816574	28.3957160664649	1905.77247015489
115	1.14	33092.9437397441	54473.7542037995	192.119636206528	180.605546583128	7030.61546015779	931.687263576291	2152.84106416988	11.2648981756973	28.3957163055177	1905.77247128719
116	1.15	33092.9440238457	54473.7540170514	192.119639405143	180.605549765735	7030.61535794163	931.687271889449	2152.84105287095	11.2648982696641	28.3957165443862	1905.77247242161
117	1.16	33092.9443075608	54473.753830638	192.119642601449	180.605552946187	7030.61525578702	931.687280187681	2152.84104157964	11.2648983635579	28.3957167830704	1905.77247355814
118	1.17	33092.94459089	54473.7536445591	192.119645795448	180.605556124486	7030.61515369392	931.687288471007	2152.84103029596	11.2648984573788	28.3957170215702	1905.77247469677
119	1.18	33092.9448738335	54473.7534588142	192.11964898714	180.605559300629	7030.61505166229	931.687296739442	2152.8410190199	11.2648985511267	28.3957172598859	1905.7724758375
120	1.19	33092.9451563917	54473.7532734031	192.119652176525	180.605562474619	7030.6149496921	931.687304993004	2152.84100775146	11.2648986448016	28.3957174980174	1905.77247698032
121	1.2	33092.945438565	54473.7530883253	192.119655363604	180.605565646455	7030.61484778329	931.68731323171	2152.84099649064	11.2648987384036	28.3957177359647	1905.77247812522
122	1.21	33092.9457203538	54473.7529035806	192.119658548376	180.605568816137	7030.61474593583	931.687321455577	2152.84098523744	11.2648988319327	28.3957179737279	1905.7724792722
123	1.22	33092.9460017584	54473.7527191686	192.119661730843	180.605571983665	7030.61464414969	931.687329664622	2152.84097399187	11.264898925389	28.395718211307	1905.77248042124
124	1.23	33092.9462827792	54473.752535089	192.119664911005	180.60557514904	7030.61454242481	931.687337858864	2152.84096275391	11.2648990187723	28.3957184487021	1905.77248157234
125	1.24	33092.9465634165	54473.7523513414	192.119668088862	180.605578312262	7030.61444076116	931.687346038318	2152.84095152357	11.2648991120827	28.3957186859131	1905.77248272549
126	1.25	33092.9468436708	54473.7521679256	192.119671264415	180.605581473331	7030.6143391587	931.687354203002	2152.84094030086	11.2648992053203	28.3957189229402	1905.77248388069
127	1.26	33092.9471235424	54473.751984841	192.119674437663	180.605584632246	7030.61423761738	931.687362352933	2152.84092908576	11.2648992984851	28.3957191597834	1905.77248503792
128	1.27	33092.9474030317	54473.7518020875	192.119677608609	180.605587789009	7030.61413613718	931.687370488127	2152.84091787828	11.264899391577	28.3957193964427	1905.77248619719
129	1.28	33092.947682139	54473.7516196647	192.119680777251	180.605590943618	7030.61403471805	931.687378608602	2152.84090667842	11.2648994845962	28.3957196329182	1905.77248735847
130	1.29	33092.9479608646	54473.7514375723	192.11968394359	180.605594096076	7030.61393335994	931.687386714373	2152.84089548618	11.2648995775425	28.3957198692098	1905.77248852177
131	1.3	33092.948239209	54473.7512558099	192.119687107627	180.605597246381	7030.61383206283	931.687394805459	2152.84088430156	11.2648996704161	28.3957201053177	1905.77248968708
132	1.31	33092.9485171726	54473.7510743772	192.119690269362	180.605600394534	7030.61373082666	931.687402881877	2152.84087312455	11.264899763217	28.3957203412418	1905.77249085439
133	1.32	33092.9487947557	54473.7508932738	192.119693428796	180.605603540534	7030.61362965141	931.687410943645	2152.84086195516	11.2648998559451	28.3957205769823	1905.77249202369
134	1.33	33092.9490719586	54473.7507124994	192.119696585929	180.605606684383	7030.61352853701	931.687418990779	2152.84085079339	11.2648999486004	28.3957208125391	1905.77249319498
135	1.34	33092.9493487819	54473.7505320536	192.119699740761	180.605609826081	7030.61342748345	931.687427023296	2152.84083963924	11.2649000411831	28.3957210479122	1905.77249436824
136	1.35	33092.9496252257	54473.7503519362	192.119702893294	180.605612965627	7030.61332649067	931.687435041213	2152.8408284927	11.2649001336931	28.3957212831019	1905.77249554347
137	1.36	33092.9499012904	54473.7501721468	192.119706043526	180.605616103021	7030.61322555864	931.687443044546	2152.84081735378	11.2649002261304	28.3957215181079	1905.77249672067
138	1.37	33092.9501769765	54473.749992685	192.11970919146	180.605619238264	7030.61312468732	931.687451033314	2152.84080622247	11.2649003184951	28.3957217529305	1905.77249789983
139	1.38	33092.9504522843	54473.7498135506	192.119712337094	180.605622371357	7030.61302387667	931.687459007531	2152.84079509877	11.2649004107871	28.3957219875697	1905.77249908093
140	1.39	33092.9507272142	54473.7496347432	192.119715480431	180.605625502298	7030.61292312664	931.687466967217	2152.84078398269	11.2649005030065	28.3957222220254	1905.77250026398
141	1.4	33092.9510017665	54473.7494562624	192.119718621469	180.605628631089	7030.61282243721	931.687474912387	2152.84077287423	11.2649005951533	28.3957224562978	1905.77250144896
142	1.41	33092.9512759416	54473.7492781079	192.11972176021	180.60563175773	7030.61272180832	931.687482843058	2152.84076177338	11.2649006872275	28.3957226903868	1905.77250263586
143	1.42	33092.9515497398	54473.7491002794	192.119724896654	180.605634882221	7030.61262123993	931.687490759247	2152.84075068014	11.2649007792292	28.3957229242926	1905.77250382469
144	1.43	33092.9518231616	54473.7489227766	192.119728030801	180.605638004561	7030.61252073202	931.687498660971	2152.84073959451	11.2649008711582	28.3957231580151	1905.77250501543
145	1.44	33092.9520962073	54473.748745599	192.119731162653	180.605641124752	7030.61242028453	931.687506548247	2152.8407285165	11.2649009630148	28.3957233915544	1905.77250620807
146	1.45	33092.9523688772	54473.7485687465	192.119734292208	180.605644242793	7030.61231989744	931.687514421092	2152.84071744609	11.2649010547988	28.3957236249105	1905.77250740262
147	1.46	33092.9526411717	54473.7483922186	192.119737419469	180.605647358685	7030.61221957069	931.687522279522	2152.8407063833	11.2649011465104	28.3957238580835	1905.77250859905
148	1.47	33092.9529130912	54473.748216015	192.119740544435	180.605650472427	7030.61211930425	931.687530123555	2152.84069532812	11.2649012381494	28.3957240910735	1905.77250979737
149	1.48	33092.953184636	54473.7480401355	192.119743667106	180.605653584021	7030.61201909808	931.687537953205	2152.84068428055	11.264901329716	28.3957243238804	1905.77251099757
150	1.49	33092.9534558066	54473.7478645796	192.119746787484	180.605656693466	7030.61191895214	931.687545768491	2152.84067324059	11.2649014212102	28.3957245565043	1905.77251219963
151	1.5	33092.9537266032	54473.747689347	192.119749905568	180.605659800762	7030.61181886639	931.68755356943	2152.84066220823	11.2649015126319	28.3957247889452	1905.77251340356
152	1.51	33092.9539970262	54473.7475144373	192.119753021359	180.60566290591	7030.61171884078	931.687561356038	2152.84065118349	11.2649016039812	28.3957250212033	1905.77251460934
153	1.52	33092.9542670761	54473.7473398503	192.119756134858	180.60566600891	7030.61161887529	931.687569128334	2152.84064016635	11.2649016952581	28.3957252532784	1905.77251581697
154	1.53	33092.9545367531	54473.7471655856	192.119759246065	180.605669109761	7030.61151896986	931.687576886333	2152.84062915682	11.2649017864626	28.3957254851708	1905.77251702645
155	1.54	33092.9548060576	54473.7469916429	192.119762354981	180.605672208466	7030.61141912446	931.687584630051	2152.8406181549	11.2649018775947	28.3957257168804	1905.77251823775
156	1.55	33092.95507499	54473.7468180219	192.119765461606	180.605675305022	7030.61131933906	931.687592359506	2152.84060716059	11.2649019686546	28.3957259484072	1905.77251945089
157	1.56	33092.9553435507	54473.7466447222	192.11976856594	180.605678399432	7030.6112196136	931.687600074714	2152.84059617388	11.2649020596421	28.3957261797513	1905.77252066584
158	1.57	33092.9556117399	54473.7464717434	192.119771667984	180.605681491694	7030.61111994805	931.687607775691	2152.84058519478	11.2649021505572	28.3957264109128	1905.7725218826
159	1.58	33092.9558795582	54473.7462990854	192.119774767738	180.60568458181	7030.61102034238	931.687615462455	2152.84057422328	11.2649022414002	28.3957266418917	1905.77252310118
160	1.59	33092.9561470057	54473.7461267476	192.119777865204	180.605687669779	7030.61092079653	931.687623135022	2152.84056325938	11.2649023321708	28.395726872688	1905.77252432155
161	1.6	33092.9564140829	54473.7459547299	192.119780960381	180.605690755602	7030.61082131048	931.687630793408	2152.84055230309	11.2649024228692	28.3957271033018	1905.77252554371
162	1.61	33092.9566807902	54473.7457830318	192.11978405327	180.605693839278	7030.61072188418	931.68763843763	2152.8405413544	11.2649025134953	28.3957273337331	1905.77252676765
163	1.62	33092.9569471279	54473.745611653	192.119787143871	180.605696920809	7030.61062251759	931.687646067706	2152.84053041332	11.2649026040492	28.395727563982	1905.77252799338
164	1.63	33092.9572130964	54473.7454405933	192.119790232185	180.605700000194	7030.61052321067	931.687653683651	2152.84051947984	11.264902694531	28.3957277940485	1905.77252922087
165	1.64	33092.957478696	54473.7452698522	192.119793318212	180.605703077434	7030.61042396338	931.687661285482	2152.84050855395	11.2649027849405	28.3957280239327	1905.77253045013
166	1.65	33092.957743927	54473.7450994295	192.119796401953	180.605706152529	7030.61032477569	931.687668873215	2152.84049763567	11.2649028752779	28.3957282536345	1905.77253168115
167	1.66	33092.95800879	54473.7449293247	192.119799483409	180.605709225479	7030.61022564755	931.687676446868	2152.84048672499	11.2649029655432	28.3957284831541	1905.77253291391
168	1.67	33092.9582732851	54473.7447595377	192.119802562579	180.605712296284	7030.61012657893	931.687684006457	2152.84047582191	11.2649030557363	28.3957287124915	1905.77253414842
169	1.68	33092.9585374128	54473.7445900681	192.119805639465	180.605715364945	7030.61002756978	931.687691551997	2152.84046492643	11.2649031458573	28.3957289416468	1905.77253538466
170	1.69	33092.9588011734	54473.7444209154	192.119808714067	180.605718431461	7030.60992862006	931.687699083507	2152.84045403855	11.2649032359062	28.3957291706199	1905.77253662263
171	1.7	33092.9590645673	54473.7442520795	192.119811786384	180.605721495834	7030.60982972975	931.687706600999	2152.84044315826	11.2649033258831	28.3957293994109	1905.77253786233
172	1.71	33092.9593275948	54473.74408356	192.119814856419	180.605724558063	7030.60973089879	931.687714104495	2152.84043228557	11.2649034157879	28.3957296280199	1905.77253910373
173	1.72	33092.9595902563	54473.7439153565	192.119817924171	180.605727618149	7030.60963212715	931.687721594008	2152.84042142048	11.2649035056207	28.395729856447	1905.77254034685
174	1.73	33092.9598525521	54473.7437474687	192.119820989641	180.605730676092	7030.60953341478	931.687729069556	2152.84041056299	11.2649035953815	28.3957300846921	1905.77254159167
175	1.74	33092.9601144827	54473.7435798963	192.119824052829	180.605733731892	7030.60943476165	931.687736531155	2152.84039971309	11.2649036850703	28.3957303127553	1905.77254283818
176	1.75	33092.9603760484	54473.7434126389	192.119827113736	180.605736785549	7030.60933616772	931.687743978822	2152.84038887078	11.2649037746871	28.3957305406366	1905.77254408638
177	1.76	33092.9606372494	54473.7432456963	192.119830172363	180.605739837064	7030.60923763295	931.687751412573	2152.84037803607	11.264903864232	28.3957307683362	1905.77254533626
178	1.77	33092.9608980863	54473.7430790681	192.119833228709	180.605742886437	7030.60913915729	931.687758832424	2152.84036720895	11.2649039537049	28.395730995854	1905.77254658781
179	1.78	33092.9611585594	54473.742912754	192.119836282776	180.605745933668	7030.60904074071	931.687766238394	2152.84035638942	11.2649040431059	28.3957312231901	1905.77254784103
180	1.79	33092.9614186689	54473.7427467535	192.119839334564	180.605748978758	7030.60894238318	931.687773630497	2152.84034557749	11.264904132435	28.3957314503446	1905.77254909591
181	1.8	33092.9616784153	54473.7425810666	192.119842384073	180.605752021706	7030.60884408464	931.687781008749	2152.84033477315	11.2649042216922	28.3957316773174	1905.77255035244
182	1.81	33092.9619377989	54473.7424156927	192.119845431305	180.605755062514	7030.60874584507	931.687788373168	2152.84032397639	11.2649043108776	28.3957319041087	1905.77255161062
183	1.82	33092.9621968201	54473.7422506315	192.119848476258	180.605758101181	7030.60864766441	931.687795723768	2152.84031318723	11.2649043999912	28.3957321307185	1905.77255287044
184	1.83	33092.9624554792	54473.7420858829	192.119851518935	180.605761137707	7030.60854954264	931.687803060568	2152.84030240566	11.2649044890329	28.3957323571468	1905.77255413189
185	1.84	33092.9627137766	54473.7419214463	192.119854559335	180.605764172093	7030.60845147972	931.687810383582	2152.84029163167	11.2649045780028	28.3957325833937	1905.77255539497
186	1.85	33092.9629717126	54473.7417573215	192.11985759746	180.60576720434	7030.60835347559	931.687817692828	2152.84028086528	11.2649046669009	28.3957328094592	1905.77255665966
187	1.86	33092.9632292876	54473.7415935082	192.119860633309	180.605770234447	7030.60825553024	931.687824988321	2152.84027010647	11.2649047557273	28.3957330353433	1905.77255792597
188	1.87	33092.9634865019	54473.7414300061	192.119863666883	180.605773262415	7030.60815764361	931.687832270078	2152.84025935524	11.264904844482	28.3957332610462	1905.77255919388
189	1.88	33092.963743356	54473.7412668147	192.119866698182	180.605776288244	7030.60805981566	931.687839538116	2152.8402486116	11.2649049331649	28.3957334865679	1905.77256046339
190	1.89	33092.9639998501	54473.7411039339	192.119869727208	180.605779311934	7030.60796204636	931.687846792449	2152.84023787555	11.2649050217761	28.3957337119084	1905.7725617345
191	1.9	33092.9642559846	54473.7409413632	192.119872753961	180.605782333486	7030.60786433567	931.687854033096	2152.84022714708	11.2649051103156	28.3957339370677	1905.77256300719
192	1.91	33092.9645117599	54473.7407791023	192.119875778441	180.605785352899	7030.60776668355	931.687861260071	2152.84021642619	11.2649051987835	28.395734162046	1905.77256428145
193	1.92	33092.9647671763	54473.740617151	192.119878800649	180.605788370175	7030.60766908996	931.687868473391	2152.84020571289	11.2649052871797	28.3957343868432	1905.77256555729
194	1.93	33092.9650222341	54473.7404555088	192.119881820585	180.605791385314	7030.60757155486	931.687875673073	2152.84019500717	11.2649053755043	28.3957346114595	1905.7725668347
195	1.94	33092.9652769338	54473.7402941756	192.11988483825	180.605794398315	7030.60747407821	931.687882859132	2152.84018430902	11.2649054637574	28.3957348358948	1905.77256811366
196	1.95	33092.9655312757	54473.7401331508	192.119887853645	180.60579740918	7030.60737665997	931.687890031585	2152.84017361846	11.2649055519388	28.3957350601492	1905.77256939418
197	1.96	33092.9657852601	54473.7399724343	192.119890866769	180.605800417908	7030.60727930011	931.687897190448	2152.84016293548	11.2649056400487	28.3957352842227	1905.77257067624
198	1.97	33092.9660388873	54473.7398120257	192.119893877624	180.6058034245	7030.60718199858	931.687904335737	2152.84015226008	11.264905728087	28.3957355081155	1905.77257195984
199	1.98	33092.9662921578	54473.7396519247	192.119896886211	180.605806428956	7030.60708475534	931.687911467468	2152.84014159225	11.2649058160538	28.3957357318276	1905.77257324497
200	1.99	33092.9665450719	54473.7394921309	192.119899892529	180.605809431276	7030.60698757036	931.687918585657	2152.84013093201	11.2649059039491	28.3957359553589	1905.77257453162
201	2	33092.9667976299	54473.7393326441	192.119902896579	180.605812431461	7030.6068904436	931.687925690321	2152.84012027933	11.2649059917729	28.3957361787096	1905.7725758198
202	2.01	33092.9670498323	54473.7391734639	192.119905898361	180.605815429511	7030.60679337502	931.687932781475	2152.84010963424	11.2649060795253	28.3957364018797	1905.77257710948
203	2.02	33092.9673016792	54473.7390145899	192.119908897878	180.605818425426	7030.60669636457	931.687939859136	2152.84009899672	11.2649061672062	28.3957366248693	1905.77257840067
204	2.03	33092.9675531712	54473.7388560219	192.119911895128	180.605821419207	7030.60659941222	931.687946923319	2152.84008836677	11.2649062548157	28.3957368476783	1905.77257969336
205	2.04	33092.9678043085	54473.7386977596	192.119914890112	180.605824410854	7030.60650251794	931.687953974042	2152.84007774439	11.2649063423538	28.395737070307	1905.77258098755
206	2.05	33092.9680550914	54473.7385398026	192.119917882832	180.605827400368	7030.60640568168	931.687961011317	2152.84006712959	11.2649064298205	28.3957372927552	1905.77258228322
207	2.06	33092.9683055204	54473.7383821506	192.119920873287	180.605830387748	7030.6063089034	931.687968035164	2152.84005652236	11.2649065172159	28.3957375150231	1905.77258358036
208	2.07	33092.9685555958	54473.7382248033	192.119923861478	180.605833372995	7030.60621218306	931.687975045597	2152.8400459227	11.26490660454	28.3957377371107	1905.77258487898
209	2.08	33092.968805318	54473.7380677603	192.119926847406	180.605836356109	7030.60611552063	931.687982042634	2152.84003533061	11.2649066917927	28.395737959018	1905.77258617907
210	2.09	33092.9690546873	54473.7379110214	192.119929831071	180.605839337091	7030.60601891606	931.68798902629	2152.84002474609	11.2649067789741	28.3957381807452	1905.77258748061
211	2.1	33092.969303704	54473.7377545862	192.119932812474	180.605842315941	7030.60592236932	931.687995996582	2152.84001416913	11.2649068660843	28.3957384022922	1905.77258878361
212	2.11	33092.9695523685	54473.7375984543	192.119935791615	180.605845292659	7030.60582588037	931.688002953524	2152.84000359975	11.2649069531232	28.3957386236591	1905.77259008806
213	2.12	33092.9698006812	54473.7374426256	192.119938768496	180.605848267246	7030.60572944916	931.688009897133	2152.83999303793	11.2649070400908	28.395738844846	1905.77259139394
214	2.13	33092.9700486423	54473.7372870996	192.119941743116	180.605851239701	7030.60563307567	931.688016827425	2152.83998248367	11.2649071269873	28.395739065853	1905.77259270126
215	2.14	33092.9702962524	54473.737131876	192.119944715476	180.605854210027	7030.60553675985	931.688023744415	2152.83997193698	11.2649072138126	28.3957392866799	1905.77259401
216	2.15	33092.9705435115	54473.7369769546	192.119947685577	180.605857178221	7030.60544050166	931.688030648121	2152.83996139785	11.2649073005667	28.3957395073271	1905.77259532017
217	2.16	33092.9707904203	54473.7368223349	192.119950653419	180.605860144286	7030.60534430106	931.688037538557	2152.83995086629	11.2649073872496	28.3957397277943	1905.77259663175
218	2.17	33092.9710369789	54473.7366680168	192.119953619003	180.605863108222	7030.60524815802	931.688044415739	2152.83994034228	11.2649074738615	28.3957399480818	1905.77259794473
219	2.18	33092.9712831877	54473.7365139998	192.119956582329	180.605866070028	7030.6051520725	931.688051279681	2152.83992982584	11.2649075604022	28.3957401681896	1905.77259925912
220	2.19	33092.9715290471	54473.7363602837	192.119959543399	180.605869029705	7030.60505604446	931.688058130403	2152.83991931696	11.2649076468718	28.3957403881177	1905.7726005749
221	2.2	33092.9717745575	54473.7362068681	192.119962502212	180.605871987253	7030.60496007386	931.688064967918	2152.83990881564	11.2649077332704	28.3957406078662	1905.77260189208
222	2.21	33092.9720197191	54473.7360537526	192.119965458769	180.605874942673	7030.60486416065	931.688071792243	2152.83989832187	11.2649078195979	28.3957408274351	1905.77260321063
223	2.22	33092.9722645324	54473.7359009371	192.119968413072	180.605877895966	7030.6047683048	931.688078603396	2152.83988783566	11.2649079058545	28.3957410468245	1905.77260453056
224	2.23	33092.9725089976	54473.7357484211	192.119971365119	180.605880847131	7030.60467250628	931.688085401389	2152.83987735701	11.26490799204	28.3957412660344	1905.77260585185
225	2.24	33092.9727531152	54473.7355962044	192.119974314913	180.605883796168	7030.60457676504	931.688092186241	2152.83986688592	11.2649080781545	28.3957414850649	1905.77260717451
226	2.25	33092.9729968855	54473.7354442866	192.119977262453	180.605886743079	7030.60448108104	931.688098957965	2152.83985642237	11.2649081641981	28.3957417039161	1905.77260849853
227	2.26	33092.9732403087	54473.7352926674	192.119980207741	180.605889687864	7030.60438545426	931.688105716578	2152.83984596639	11.2649082501708	28.3957419225879	1905.77260982389
228	2.27	33092.9734833853	54473.7351413466	192.119983150776	180.605892630523	7030.60428988464	931.688112462096	2152.83983551795	11.2649083360726	28.3957421410805	1905.7726111506
229	2.28	33092.9737261156	54473.7349903237	192.11998609156	180.605895571056	7030.60419437214	931.688119194535	2152.83982507707	11.2649084219034	28.395742359394	1905.77261247865
230	2.29	33092.9739685	54473.7348395984	192.119989030093	180.605898509463	7030.60409891674	931.68812591391	2152.83981464373	11.2649085076634	28.3957425775282	1905.77261380802
231	2.3	33092.9742105388	54473.7346891706	192.119991966375	180.605901445746	7030.6040035184	931.688132620236	2152.83980421795	11.2649085933526	28.3957427954834	1905.77261513872
232	2.31	33092.9744522323	54473.7345390397	192.119994900408	180.605904379904	7030.60390817706	931.68813931353	2152.83979379971	11.2649086789709	28.3957430132596	1905.77261647074
233	2.32	33092.9746935809	54473.7343892056	192.119997832191	180.605907311938	7030.6038128927	931.688145993808	2152.83978338902	11.2649087645184	28.3957432308567	1905.77261780407
234	2.33	33092.9749345849	54473.7342396679	192.120000761726	180.605910241848	7030.60371766528	931.688152661085	2152.83977298588	11.2649088499952	28.3957434482749	1905.77261913871
235	2.34	33092.9751752447	54473.7340904263	192.120003689013	180.605913169635	7030.60362249476	931.688159315376	2152.83976259028	11.2649089354012	28.3957436655143	1905.77262047465
236	2.35	33092.9754155606	54473.7339414804	192.120006614053	180.605916095299	7030.60352738109	931.688165956698	2152.83975220223	11.2649090207364	28.3957438825749	1905.77262181188
237	2.36	33092.975655533	54473.73379283	192.120009536845	180.60591901884	7030.60343232425	931.688172585066	2152.83974182173	11.264909106001	28.3957440994566	1905.77262315039
238	2.37	33092.9758951622	54473.7336444748	192.120012457392	180.605921940259	7030.60333732419	931.688179200496	2152.83973144876	11.2649091911948	28.3957443161597	1905.77262449019
239	2.38	33092.9761344485	54473.7334964143	192.120015375693	180.605924859556	7030.60324238087	931.688185803003	2152.83972108334	11.264909276318	28.3957445326841	1905.77262583126
240	2.39	33092.9763733924	54473.7333486484	192.12001829175	180.605927776732	7030.60314749426	931.688192392602	2152.83971072545	11.2649093613706	28.3957447490299	1905.7726271736
241	2.4	33092.9766119941	54473.7332011767	192.120021205562	180.605930691786	7030.60305266431	931.688198969311	2152.83970037511	11.2649094463525	28.3957449651972	1905.7726285172
242	2.41	33092.9768502539	54473.7330539989	192.12002411713	180.60593360472	7030.602957891	931.688205533143	2152.8396900323	11.2649095312638	28.395745181186	1905.77262986206
243	2.42	33092.9770881723	54473.7329071146	192.120027026456	180.605936515534	7030.60286317427	931.688212084115	2152.83967969704	11.2649096161046	28.3957453969963	1905.77263120816
244	2.43	33092.9773257495	54473.7327605237	192.120029933539	180.605939424227	7030.60276851411	931.688218622241	2152.8396693693	11.2649097008748	28.3957456126282	1905.77263255551
245	2.44	33092.9775629859	54473.7326142256	192.12003283838	180.605942330801	7030.60267391045	931.688225147538	2152.83965904911	11.2649097855744	28.3957458280819	1905.7726339041
246	2.45	33092.9777998819	54473.7324682203	192.12003574098	180.605945235256	7030.60257936327	931.688231660021	2152.83964873645	11.2649098702036	28.3957460433572	1905.77263525392
247	2.46	33092.9780364377	54473.7323225072	192.120038641339	180.605948137593	7030.60248487253	931.688238159706	2152.83963843132	11.2649099547622	28.3957462584544	1905.77263660496
248	2.47	33092.9782726539	54473.7321770861	192.120041539459	180.605951037811	7030.60239043818	931.68824464661	2152.83962813372	11.2649100392504	28.3957464733734	1905.77263795722
249	2.48	33092.9785085306	54473.7320319567	192.120044435339	180.605953935911	7030.60229606019	931.688251120747	2152.83961784366	11.2649101236682	28.3957466881143	1905.77263931069
250	2.49	33092.9787440682	54473.7318871187	192.120047328981	180.605956831894	7030.60220173853	931.688257582132	2152.83960756112	11.2649102080155	28.3957469026771	1905.77264066537
251	2.5	33092.9789792671	54473.7317425717	192.120050220385	180.605959725759	7030.60210747314	931.688264030781	2152.83959728612	11.2649102922924	28.3957471170619	1905.77264202125
252	2.51	33092.9792141275	54473.7315983155	192.120053109552	180.605962617508	7030.60201326401	931.68827046671	2152.83958701864	11.264910376499	28.3957473312689	1905.77264337832
253	2.52	33092.9794486499	54473.7314543498	192.120055996481	180.605965507141	7030.60191911108	931.688276889933	2152.83957675869	11.2649104606352	28.3957475452979	1905.77264473659
254	2.53	33092.9796828346	54473.7313106742	192.120058881175	180.605968394658	7030.60182501432	931.688283300466	2152.83956650626	11.2649105447011	28.3957477591491	1905.77264609603
255	2.54	33092.9799166819	54473.7311672884	192.120061763633	180.605971280059	7030.6017309737	931.688289698326	2152.83955626136	11.2649106286967	28.3957479728226	1905.77264745665
256	2.55	33092.9801501922	54473.7310241921	192.120064643857	180.605974163346	7030.60163698916	931.688296083526	2152.83954602398	11.264910712622	28.3957481863184	1905.77264881843
257	2.56	33092.9803833658	54473.7308813851	192.120067521846	180.605977044518	7030.60154306068	931.688302456082	2152.83953579413	11.264910796477	28.3957483996365	1905.77265018139
258	2.57	33092.980616203	54473.7307388669	192.120070397602	180.605979923576	7030.60144918822	931.688308816011	2152.83952557179	11.2649108802618	28.395748612777	1905.7726515455
259	2.58	33092.9808487042	54473.7305966373	192.120073271125	180.60598280052	7030.60135537173	931.688315163326	2152.83951535698	11.2649109639764	28.39574882574	1905.77265291076
260	2.59	33092.9810808697	54473.7304546959	192.120076142416	180.605985675351	7030.60126161119	931.688321498045	2152.83950514968	11.2649110476208	28.3957490385255	1905.77265427716
261	2.6	33092.9813126998	54473.7303130425	192.120079011475	180.605988548069	7030.60116790655	931.688327820181	2152.8394949499	11.2649111311951	28.3957492511335	1905.77265564471
262	2.61	33092.981544195	54473.7301716768	192.120081878304	180.605991418674	7030.60107425777	931.68833412975	2152.83948475764	11.2649112146992	28.3957494635643	1905.77265701339
263	2.62	33092.9817753554	54473.7300305985	192.120084742902	180.605994287167	7030.60098066482	931.688340426766	2152.8394745729	11.2649112981331	28.3957496758177	1905.7726583832
264	2.63	33092.9820061815	54473.7298898071	192.12008760527	180.605997153549	7030.60088712766	931.688346711247	2152.83946439567	11.264911381497	28.3957498878938	1905.77265975412
265	2.64	33092.9822366737	54473.7297493025	192.12009046541	180.60600001782	7030.60079364625	931.688352983207	2152.83945422595	11.2649114647908	28.3957500997928	1905.77266112617
266	2.65	33092.9824668321	54473.7296090843	192.120093323321	180.60600287998	7030.60070022055	931.688359242661	2152.83944406374	11.2649115480146	28.3957503115146	1905.77266249932
267	2.66	33092.9826966573	54473.7294691522	192.120096179005	180.60600574003	7030.60060685053	931.688365489625	2152.83943390905	11.2649116311684	28.3957505230594	1905.77266387358
268	2.67	33092.9829261495	54473.7293295059	192.120099032461	180.60600859797	7030.60051353614	931.688371724114	2152.83942376186	11.2649117142521	28.3957507344271	1905.77266524893
269	2.68	33092.983155309	54473.7291901451	192.120101883692	180.6060114538	7030.60042027735	931.688377946143	2152.83941362219	11.2649117972659	28.3957509456179	1905.77266662538
270	2.69	33092.9833841363	54473.7290510695	192.120104732697	180.606014307522	7030.60032707412	931.688384155728	2152.83940349002	11.2649118802097	28.3957511566318	1905.77266800291
271	2.7	33092.9836126315	54473.7289122787	192.120107579476	180.606017159135	7030.60023392642	931.688390352884	2152.83939336536	11.2649119630836	28.3957513674689	1905.77266938152
272	2.71	33092.9838407952	54473.7287737724	192.120110424032	180.60602000864	7030.60014083419	931.688396537627	2152.8393832482	11.2649120458875	28.3957515781291	1905.7726707612
273	2.72	33092.9840686276	54473.7286355505	192.120113266364	180.606022856038	7030.60004779741	931.688402709971	2152.83937313854	11.2649121286217	28.3957517886127	1905.77267214195
274	2.73	33092.984296129	54473.7284976125	192.120116106473	180.606025701328	7030.59995481604	931.688408869931	2152.83936303639	11.2649122112859	28.3957519989196	1905.77267352377
275	2.74	33092.9845232998	54473.7283599581	192.12011894436	180.606028544512	7030.59986189004	931.688415017523	2152.83935294174	11.2649122938803	28.3957522090499	1905.77267490663
276	2.75	33092.9847501403	54473.728222587	192.120121780025	180.606031385589	7030.59976901937	931.688421152761	2152.83934285459	11.2649123764049	28.3957524190036	1905.77267629055
277	2.76	33092.9849766508	54473.728085499	192.120124613469	180.606034224561	7030.599676204	931.688427275661	2152.83933277494	11.2649124588597	28.3957526287808	1905.77267767552
278	2.77	33092.9852028317	54473.7279486937	192.120127444693	180.606037061427	7030.59958344389	931.688433386238	2152.83932270279	11.2649125412448	28.3957528383817	1905.77267906152
279	2.78	33092.9854286833	54473.7278121708	192.120130273697	180.606039896189	7030.59949073899	931.688439484507	2152.83931263813	11.2649126235601	28.3957530478061	1905.77268044855
280	2.79	33092.985654206	54473.72767593	192.120133100482	180.606042728846	7030.59939808928	931.688445570483	2152.83930258097	11.2649127058057	28.3957532570543	1905.77268183662
281	2.8	33092.9858794001	54473.727539971	192.120135925049	180.606045559399	7030.59930549471	931.688451644181	2152.8392925313	11.2649127879816	28.3957534661262	1905.7726832257
282	2.81	33092.9861042659	54473.7274042935	192.120138747398	180.606048387848	7030.59921295525	931.688457705616	2152.83928248913	11.2649128700879	28.3957536750219	1905.7726846158
283	2.82	33092.9863288037	54473.7272688973	192.120141567531	180.606051214195	7030.59912047085	931.688463754804	2152.83927245444	11.2649129521245	28.3957538837415	1905.7726860069
284	2.83	33092.986553014	54473.7271337819	192.120144385447	180.606054038439	7030.59902804149	931.68846979176	2152.83926242725	11.2649130340915	28.395754092285	1905.77268739901
285	2.84	33092.9867768969	54473.726998947	192.120147201148	180.606056860581	7030.59893566712	931.688475816498	2152.83925240755	11.2649131159889	28.3957543006525	1905.77268879212
286	2.85	33092.9870004529	54473.7268643925	192.120150014634	180.606059680621	7030.5988433477	931.688481829033	2152.83924239533	11.2649131978167	28.3957545088441	1905.77269018622
287	2.86	33092.9872236823	54473.7267301179	192.120152825906	180.60606249856	7030.59875108321	931.688487829381	2152.8392323906	11.264913279575	28.3957547168598	1905.7726915813
288	2.87	33092.9874465854	54473.726596123	192.120155634965	180.606065314399	7030.59865887359	931.688493817556	2152.83922239336	11.2649133612638	28.3957549246996	1905.77269297737
289	2.88	33092.9876691625	54473.7264624075	192.12015844181	180.606068128137	7030.59856671881	931.688499793575	2152.8392124036	11.2649134428831	28.3957551323637	1905.77269437441
290	2.89	33092.9878914141	54473.726328971	192.120161246444	180.606070939776	7030.59847461885	931.68850575745	2152.83920242132	11.2649135244329	28.3957553398521	1905.77269577242
291	2.9	33092.9881133403	54473.7261958132	192.120164048866	180.606073749315	7030.59838257364	931.688511709198	2152.83919244652	11.2649136059133	28.3957555471648	1905.77269717139
292	2.91	33092.9883349416	54473.7260629339	192.120166849078	180.606076556755	7030.59829058317	931.688517648834	2152.83918247921	11.2649136873243	28.395755754302	1905.77269857132
293	2.92	33092.9885562183	54473.7259303328	192.120169647079	180.606079362098	7030.59819864739	931.688523576372	2152.83917251937	11.2649137686658	28.3957559612636	1905.7726999722
294	2.93	33092.9887771707	54473.7257980095	192.120172442872	180.606082165342	7030.59810676626	931.688529491827	2152.83916256701	11.264913849938	28.3957561680498	1905.77270137402
295	2.94	33092.9889977992	54473.7256659638	192.120175236455	180.606084966489	7030.59801493975	931.688535395215	2152.83915262212	11.2649139311409	28.3957563746606	1905.77270277679
296	2.95	33092.989218104	54473.7255341953	192.120178027831	180.60608776554	7030.59792316783	931.688541286549	2152.83914268471	11.2649140122744	28.395756581096	1905.77270418049
297	2.96	33092.9894380855	54473.7254027037	192.120180817	180.606090562494	7030.59783145044	931.688547165846	2152.83913275478	11.2649140933387	28.3957567873561	1905.77270558512
298	2.97	33092.9896577441	54473.7252714888	192.120183603962	180.606093357352	7030.59773978756	931.68855303312	2152.83912283231	11.2649141743336	28.3957569934411	1905.77270699067
299	2.98	33092.98987708	54473.7251405502	192.120186388718	180.606096150115	7030.59764817914	931.688558888385	2152.83911291732	11.2649142552593	28.3957571993509	1905.77270839714
300	2.99	33092.9900960936	54473.7250098876	192.12018917127	180.606098940783	7030.59755662516	931.688564731657	2152.8391030098	11.2649143361159	28.3957574050856	1905.77270980452
301	3	33092.9903147852	54473.7248795008	192.120191951616	180.606101729356	7030.59746512557	931.688570562949	2152.83909310974	11.2649144169032	28.3957576106452	1905.77271121281
302	3.01	33092.9905331552	54473.7247493894	192.12019472976	180.606104515836	7030.59737368034	931.688576382278	2152.83908321715	11.2649144976213	28.3957578160299	1905.772712622
303	3.02	33092.9907512038	54473.7246195531	192.1201975057	180.606107300222	7030.59728228942	931.688582189658	2152.83907333203	11.2649145782703	28.3957580212397	1905.77271403208
304	3.03	33092.9909689315	54473.7244899917	192.120200279438	180.606110082516	7030.59719095279	931.688587985103	2152.83906345437	11.2649146588502	28.3957582262747	1905.77271544305
305	3.04	33092.9911863385	54473.7243607048	192.120203050974	180.606112862717	7030.59709967039	931.68859376863	2152.83905358417	11.2649147393609	28.3957584311348	1905.77271685491
306	3.05	33092.9914034252	54473.7242316921	192.12020582031	180.606115640826	7030.5970084422	931.688599540252	2152.83904372144	11.2649148198027	28.3957586358203	1905.77271826764
307	3.06	33092.9916201919	54473.7241029533	192.120208587445	180.606118416844	7030.59691726818	931.688605299984	2152.83903386616	11.2649149001753	28.3957588403311	1905.77271968125
308	3.07	33092.9918366389	54473.7239744882	192.120211352382	180.606121190771	7030.59682614829	931.688611047842	2152.83902401834	11.264914980479	28.3957590446673	1905.77272109572
309	3.08	33092.9920527665	54473.7238462964	192.120214115119	180.606123962608	7030.5967350825	931.688616783839	2152.83901417798	11.2649150607136	28.3957592488289	1905.77272251105
310	3.09	33092.9922685752	54473.7237183776	192.120216875659	180.606126732354	7030.59664407076	931.688622507991	2152.83900434508	11.2649151408793	28.3957594528161	1905.77272392724
311	3.1	33092.9924840652	54473.7235907315	192.120219634001	180.606129500012	7030.59655311304	931.688628220312	2152.83899451963	11.2649152209761	28.3957596566289	1905.77272534428
312	3.11	33092.9926992368	54473.7234633579	192.120222390147	180.60613226558	7030.5964622093	931.688633920817	2152.83898470164	11.2649153010039	28.3957598602674	1905.77272676216
313	3.12	33092.9929140904	54473.7233362563	192.120225144097	180.606135029061	7030.59637135951	931.688639609522	2152.83897489109	11.2649153809629	28.3957600637316	1905.77272818089
314	3.13	33092.9931286263	54473.7232094266	192.120227895852	180.606137790453	7030.59628056362	931.688645286441	2152.838965088	11.2649154608529	28.3957602670215	1905.77272960044
315	3.14	33092.9933428448	54473.7230828684	192.120230645412	180.606140549759	7030.5961898216	931.688650951587	2152.83895529235	11.2649155406742	28.3957604701373	1905.77273102083
316	3.15	33092.9935567463	54473.7229565814	192.120233392779	180.606143306977	7030.59609913342	931.688656604976	2152.83894550415	11.2649156204266	28.3957606730791	1905.77273244203
317	3.16	33092.993770331	54473.7228305654	192.120236137954	180.60614606211	7030.59600849903	931.688662246622	2152.8389357234	11.2649157001103	28.3957608758468	1905.77273386406
318	3.17	33092.9939835994	54473.72270482	192.120238880936	180.606148815156	7030.5959179184	931.68866787654	2152.83892595009	11.2649157797251	28.3957610784405	1905.77273528689
319	3.18	33092.9941965517	54473.7225793449	192.120241621726	180.606151566118	7030.59582739149	931.688673494745	2152.83891618423	11.2649158592713	28.3957612808604	1905.77273671053
320	3.19	33092.9944091882	54473.7224541399	192.120244360326	180.606154314994	7030.59573691827	931.688679101251	2152.8389064258	11.2649159387487	28.3957614831064	1905.77273813497
321	3.2	33092.9946215093	54473.7223292046	192.120247096736	180.606157061787	7030.59564649869	931.688684696073	2152.83889667482	11.2649160181575	28.3957616851786	1905.77273956021
322	3.21	33092.9948335153	54473.7222045387	192.120249830957	180.606159806496	7030.59555613273	931.688690279225	2152.83888693128	11.2649160974976	28.3957618870772	1905.77274098623
323	3.22	33092.9950452066	54473.722080142	192.120252562989	180.606162549122	7030.59546582033	931.688695850722	2152.83887719517	11.264916176769	28.3957620888021	1905.77274241304
324	3.23	33092.9952565834	54473.7219560142	192.120255292833	180.606165289665	7030.59537556148	931.688701410578	2152.8388674665	11.2649162559719	28.3957622903534	1905.77274384063
325	3.24	33092.995467646	54473.7218321549	192.120258020491	180.606168028127	7030.59528535612	931.688706958809	2152.83885774527	11.2649163351062	28.3957624917312	1905.77274526899
326	3.25	33092.9956783949	54473.7217085638	192.120260745962	180.606170764506	7030.59519520423	931.688712495428	2152.83884803146	11.2649164141719	28.3957626929356	1905.77274669812
327	3.26	33092.9958888303	54473.7215852407	192.120263469248	180.606173498805	7030.59510510576	931.68871802045	2152.83883832509	11.2649164931691	28.3957628939666	1905.77274812801
328	3.27	33092.9960989526	54473.7214621853	192.120266190348	180.606176231024	7030.59501506068	931.68872353389	2152.83882862615	11.2649165720978	28.3957630948243	1905.77274955866
329	3.28	33092.996308762	54473.7213393972	192.120268909265	180.606178961162	7030.59492506895	931.688729035762	2152.83881893464	11.264916650958	28.3957632955087	1905.77275099006
330	3.29	33092.996518259	54473.7212168762	192.120271625999	180.606181689222	7030.59483513054	931.68873452608	2152.83880925055	11.2649167297498	28.3957634960199	1905.77275242221
331	3.3	33092.9967274437	54473.721094622	192.12027434055	180.606184415202	7030.5947452454	931.688740004859	2152.83879957389	11.2649168084731	28.395763696358	1905.7727538551
332	3.31	33092.9969363166	54473.7209726343	192.120277052919	180.606187139105	7030.5946554135	931.688745472114	2152.83878990465	11.2649168871281	28.3957638965231	1905.77275528872
333	3.32	33092.997144878	54473.7208509127	192.120279763107	180.606189860929	7030.59456563481	931.688750927859	2152.83878024284	11.2649169657146	28.3957640965151	1905.77275672307
334	3.33	33092.9973531281	54473.720729457	192.120282471115	180.606192580677	7030.59447590929	931.688756372108	2152.83877058845	11.2649170442329	28.3957642963343	1905.77275815815
335	3.34	33092.9975610674	54473.720608267	192.120285176943	180.606195298347	7030.59438623689	931.688761804876	2152.83876094148	11.2649171226828	28.3957644959805	1905.77275959395
336	3.35	33092.9977686961	54473.7204873422	192.120287880592	180.606198013942	7030.59429661759	931.688767226177	2152.83875130192	11.2649172010644	28.395764695454	1905.77276103046
337	3.36	33092.9979760146	54473.7203666824	192.120290582063	180.606200727461	7030.59420705135	931.688772636026	2152.83874166978	11.2649172793778	28.3957648947548	1905.77276246768
338	3.37	33092.9981830232	54473.7202462874	192.120293281357	180.606203438905	7030.59411753813	931.688778034437	2152.83873204506	11.2649173576229	28.3957650938829	1905.7727639056
339	3.38	33092.9983897221	54473.7201261567	192.120295978475	180.606206148275	7030.59402807789	931.688783421424	2152.83872242775	11.2649174357998	28.3957652928383	1905.77276534422
340	3.39	33092.9985961118	54473.7200062902	192.120298673416	180.606208855571	7030.59393867059	931.688788797002	2152.83871281785	11.2649175139086	28.3957654916213	1905.77276678354
341	3.4	33092.9988021925	54473.7198866876	192.120301366183	180.606211560794	7030.59384931621	931.688794161185	2152.83870321537	11.2649175919491	28.3957656902318	1905.77276822354
342	3.41	33092.9990079646	54473.7197673484	192.120304056775	180.606214263944	7030.59376001469	931.688799513987	2152.83869362029	11.2649176699216	28.3957658886699	1905.77276966422
343	3.42	33092.9992134284	54473.7196482725	192.120306745194	180.606216965022	7030.59367076602	931.688804855423	2152.83868403262	11.2649177478259	28.3957660869356	1905.77277110558
344	3.43	33092.9994185842	54473.7195294596	192.12030943144	180.606219664028	7030.59358157014	931.688810185507	2152.83867445236	11.2649178256622	28.3957662850291	1905.77277254762
345	3.44	33092.9996234323	54473.7194109093	192.120312115514	180.606222360963	7030.59349242703	931.688815504253	2152.83866487949	11.2649179034304	28.3957664829504	1905.77277399032
346	3.45	33092.999827973	54473.7192926214	192.120314797417	180.606225055828	7030.59340333664	931.688820811676	2152.83865531404	11.2649179811306	28.3957666806996	1905.77277543368
347	3.46	33093.0000322067	54473.7191745956	192.12031747715	180.606227748622	7030.59331429894	931.68882610779	2152.83864575598	11.2649180587627	28.3957668782766	1905.77277687769
348	3.47	33093.0002361337	54473.7190568315	192.120320154712	180.606230439348	7030.5932253139	931.688831392609	2152.83863620532	11.264918136327	28.3957670756817	1905.77277832236
349	3.48	33093.0004397543	54473.718939329	192.120322830106	180.606233128004	7030.59313638147	931.688836666148	2152.83862666207	11.2649182138232	28.3957672729149	1905.77277976767
350	3.49	33093.0006430689	54473.7188220876	192.120325503332	180.606235814592	7030.59304750162	931.68884192842	2152.8386171262	11.2649182912516	28.3957674699761	1905.77278121363
351	3.5	33093.0008460777	54473.7187051072	192.12032817439	180.606238499113	7030.59295867432	931.68884717944	2152.83860759774	11.2649183686121	28.3957676668656	1905.77278266022
352	3.51	33093.0010487809	54473.7185883874	192.120330843281	180.606241181566	7030.59286989952	931.68885241922	2152.83859807666	11.2649184459047	28.3957678635834	1905.77278410744
353	3.52	33093.0012511791	54473.7184719279	192.120333510007	180.606243861953	7030.5927811772	931.688857647777	2152.83858856298	11.2649185231294	28.3957680601294	1905.77278555528
354	3.53	33093.0014532725	54473.7183557285	192.120336174568	180.606246540274	7030.5926925073	931.688862865125	2152.83857905669	11.2649186002864	28.3957682565039	1905.77278700375
355	3.54	33093.0016550615	54473.7182397888	192.120338836964	180.60624921653	7030.59260388981	931.688868071277	2152.83856955778	11.2649186773756	28.3957684527069	1905.77278845282
356	3.55	33093.0018565462	54473.7181241086	192.120341497197	180.606251890721	7030.59251532467	931.688873266249	2152.83856006627	11.264918754397	28.3957686487384	1905.77278990251
357	3.56	33093.0020577272	54473.7180086875	192.120344155267	180.606254562848	7030.59242681186	931.688878450054	2152.83855058214	11.2649188313507	28.3957688445985	1905.7727913528
358	3.57	33093.0022586046	54473.7178935253	192.120346811175	180.606257232911	7030.59233835133	931.688883622706	2152.83854110539	11.2649189082367	28.3957690402872	1905.7727928037
359	3.58	33093.0024591787	54473.7177786216	192.120349464922	180.606259900911	7030.59224994306	931.688888784219	2152.83853163602	11.2649189850551	28.3957692358047	1905.77279425518
360	3.59	33093.00265945	54473.7176639763	192.120352116509	180.606262566849	7030.592161587	931.688893934608	2152.83852217404	11.2649190618058	28.395769431151	1905.77279570725
361	3.6	33093.0028594187	54473.717549589	192.120354765936	180.606265230725	7030.59207328312	931.688899073886	2152.83851271943	11.2649191384888	28.3957696263262	1905.77279715991
362	3.61	33093.0030590852	54473.7174354594	192.120357413204	180.606267892539	7030.59198503138	931.688904202068	2152.8385032722	11.2649192151043	28.3957698213304	1905.77279861315
363	3.62	33093.0032584497	54473.7173215872	192.120360058314	180.606270552293	7030.59189683175	931.688909319167	2152.83849383235	11.2649192916522	28.3957700161635	1905.77280006696
364	3.63	33093.0034575126	54473.7172079722	192.120362701267	180.606273209987	7030.59180868419	931.688914425198	2152.83848439987	11.2649193681326	28.3957702108257	1905.77280152134
365	3.64	33093.0036562741	54473.717094614	192.120365342063	180.606275865621	7030.59172058866	931.688919520174	2152.83847497476	11.2649194445455	28.3957704053171	1905.77280297628
366	3.65	33093.0038547347	54473.7169815124	192.120367980704	180.606278519196	7030.59163254513	931.688924604111	2152.83846555702	11.2649195208909	28.3957705996377	1905.77280443178
367	3.66	33093.0040528946	54473.716868667	192.12037061719	180.606281170713	7030.59154455356	931.688929677021	2152.83845614666	11.2649195971689	28.3957707937875	1905.77280588783
368	3.67	33093.0042507541	54473.7167560777	192.120373251521	180.606283820172	7030.59145661391	931.688934738918	2152.83844674366	11.2649196733794	28.3957709877667	1905.77280734443
369	3.68	33093.0044483135	54473.7166437441	192.120375883699	180.606286467574	7030.59136872615	931.688939789818	2152.83843734802	11.2649197495225	28.3957711815754	1905.77280880158
370	3.69	33093.0046455733	54473.7165316658	192.120378513725	180.60628911292	7030.59128089024	931.688944829734	2152.83842795975	11.2649198255983	28.3957713752135	1905.77281025926
371	3.7	33093.0048425336	54473.7164198427	192.120381141599	180.606291756209	7030.59119310615	931.688949858679	2152.83841857884	11.2649199016067	28.3957715686812	1905.77281171748
372	3.71	33093.0050391948	54473.7163082745	192.120383767322	180.606294397444	7030.59110537384	931.688954876668	2152.8384092053	11.2649199775478	28.3957717619785	1905.77281317622
373	3.72	33093.0052355571	54473.7161969608	192.120386390895	180.606297036623	7030.59101769327	931.688959883714	2152.83839983911	11.2649200534217	28.3957719551055	1905.77281463549
374	3.73	33093.0054316211	54473.7160859013	192.120389012318	180.606299673748	7030.59093006441	931.688964879833	2152.83839048027	11.2649201292282	28.3957721480623	1905.77281609528
375	3.74	33093.0056273868	54473.7159750959	192.120391631593	180.60630230882	7030.59084248722	931.688969865036	2152.8383811288	11.2649202049676	28.3957723408489	1905.77281755558
376	3.75	33093.0058228547	54473.7158645441	192.120394248721	180.606304941839	7030.59075496167	931.68897483934	2152.83837178468	11.2649202806397	28.3957725334655	1905.77281901638
377	3.76	33093.0060180251	54473.7157542458	192.120396863701	180.606307572806	7030.59066748771	931.688979802757	2152.83836244791	11.2649203562447	28.395772725912	1905.77282047769
378	3.77	33093.0062128982	54473.7156442005	192.120399476535	180.606310201721	7030.59058006532	931.6889847553	2152.83835311849	11.2649204317825	28.3957729181885	1905.7728219395
379	3.78	33093.0064074744	54473.7155344081	192.120402087224	180.606312828584	7030.59049269445	931.688989696986	2152.83834379642	11.2649205072532	28.3957731102951	1905.7728234018
380	3.79	33093.006601754	54473.7154248683	192.120404695768	180.606315453398	7030.59040537507	931.688994627826	2152.83833448169	11.2649205826568	28.395773302232	1905.77282486459
381	3.8	33093.0067957373	54473.7153155807	192.120407302168	180.606318076161	7030.59031810715	931.688999547835	2152.83832517431	11.2649206579933	28.3957734939991	1905.77282632787
382	3.81	33093.0069894247	54473.7152065451	192.120409906426	180.606320696875	7030.59023089065	931.689004457027	2152.83831587428	11.2649207332628	28.3957736855965	1905.77282779162
383	3.82	33093.0071828163	54473.7150977612	192.120412508541	180.606323315541	7030.59014372553	931.689009355415	2152.83830658159	11.2649208084654	28.3957738770243	1905.77282925585
384	3.83	33093.0073759127	54473.7149892288	192.120415108515	180.606325932158	7030.59005661175	931.689014243014	2152.83829729624	11.2649208836009	28.3957740682825	1905.77283072054
385	3.84	33093.0075687139	54473.7148809474	192.120417706349	180.606328546728	7030.58996954929	931.689019119837	2152.83828801822	11.2649209586695	28.3957742593713	1905.7728321857
386	3.85	33093.0077612205	54473.7147729169	192.120420302043	180.606331159251	7030.5898825381	931.689023985898	2152.83827874754	11.2649210336711	28.3957744502907	1905.77283365132
387	3.86	33093.0079534326	54473.714665137	192.120422895597	180.606333769728	7030.58979557815	931.689028841211	2152.8382694842	11.2649211086059	28.3957746410408	1905.77283511739
388	3.87	33093.0081453506	54473.7145576073	192.120425487014	180.60633637816	7030.58970866941	931.689033685789	2152.83826022819	11.2649211834738	28.3957748316216	1905.77283658391
389	3.88	33093.0083369749	54473.7144503276	192.120428076294	180.606338984546	7030.58962181183	931.689038519647	2152.83825097952	11.2649212582749	28.3957750220332	1905.77283805087
390	3.89	33093.0085283056	54473.7143432977	192.120430663437	180.606341588889	7030.58953500538	931.689043342797	2152.83824173817	11.2649213330091	28.3957752122757	1905.77283951828
391	3.9	33093.0087193432	54473.7142365171	192.120433248444	180.606344191187	7030.58944825002	931.689048155255	2152.83823250415	11.2649214076766	28.3957754023492	1905.77284098612
392	3.91	33093.0089100879	54473.7141299857	192.120435831317	180.606346791443	7030.58936154573	931.689052957033	2152.83822327746	11.2649214822773	28.3957755922537	1905.77284245439
393	3.92	33093.00910054	54473.7140237032	192.120438412056	180.606349389656	7030.58927489246	931.689057748145	2152.83821405809	11.2649215568114	28.3957757819892	1905.77284392308
394	3.93	33093.0092906999	54473.7139176693	192.120440990661	180.606351985827	7030.58918829018	931.689062528605	2152.83820484604	11.2649216312787	28.395775971556	1905.77284539219
395	3.94	33093.0094805678	54473.7138118836	192.120443567134	180.606354579957	7030.58910173884	931.689067298427	2152.83819564132	11.2649217056793	28.395776160954	1905.77284686172
396	3.95	33093.0096701442	54473.713706346	192.120446141476	180.606357172047	7030.58901523843	931.689072057624	2152.83818644391	11.2649217800133	28.3957763501833	1905.77284833166
397	3.96	33093.0098594291	54473.7136010561	192.120448713686	180.606359762096	7030.5889287889	931.689076806211	2152.83817725382	11.2649218542807	28.3957765392439	1905.77284980201
398	3.97	33093.0100484231	54473.7134960137	192.120451283767	180.606362350107	7030.58884239021	931.689081544199	2152.83816807105	11.2649219284816	28.3957767281361	1905.77285127275
399	3.98	33093.0102371264	54473.7133912184	192.120453851719	180.606364936078	7030.58875604233	931.689086271605	2152.83815889559	11.2649220026159	28.3957769168597	1905.7728527439
400	3.99	33093.0104255393	54473.71328667	192.120456417542	180.606367520012	7030.58866974522	931.689090988439	2152.83814972744	11.2649220766836	28.3957771054149	1905.77285421543
401	4	33093.0106136621	54473.7131823682	192.120458981238	180.606370101909	7030.58858349885	931.689095694718	2152.8381405666	11.2649221506849	28.3957772938018	1905.77285568735
402	4.01	33093.0108014951	54473.7130783128	192.120461542808	180.606372681768	7030.58849730318	931.689100390454	2152.83813141307	11.2649222246197	28.3957774820205	1905.77285715965
403	4.02	33093.0109890387	54473.7129745034	192.120464102252	180.606375259592	7030.58841115818	931.68910507566	2152.83812226685	11.264922298488	28.3957776700709	1905.77285863233
404	4.03	33093.0111762931	54473.7128709398	192.12046665957	180.60637783538	7030.58832506381	931.689109750351	2152.83811312793	11.26492237229	28.3957778579532	1905.77286010538
405	4.04	33093.0113632586	54473.7127676216	192.120469214765	180.606380409133	7030.58823902004	931.689114414539	2152.83810399632	11.2649224460256	28.3957780456675	1905.7728615788
406	4.05	33093.0115499356	54473.7126645487	192.120471767836	180.606382980853	7030.58815302682	931.689119068239	2152.83809487201	11.2649225196948	28.3957782332138	1905.77286305259
407	4.06	33093.0117363243	54473.7125617207	192.120474318785	180.606385550538	7030.58806708413	931.689123711464	2152.83808575499	11.2649225932977	28.3957784205922	1905.77286452673
408	4.07	33093.0119224251	54473.7124591373	192.120476867612	180.606388118191	7030.58798119193	931.689128344227	2152.83807664527	11.2649226668343	28.3957786078027	1905.77286600122
409	4.08	33093.0121082383	54473.7123567983	192.120479414319	180.606390683812	7030.58789535018	931.689132966542	2152.83806754285	11.2649227403047	28.3957787948455	1905.77286747606
410	4.09	33093.0122937641	54473.7122547034	192.120481958905	180.606393247401	7030.58780955884	931.689137578423	2152.83805844773	11.2649228137088	28.3957789817206	1905.77286895125
411	4.1	33093.0124790029	54473.7121528523	192.120484501373	180.606395808959	7030.58772381789	931.689142179883	2152.83804935989	11.2649228870467	28.3957791684281	1905.77287042678
412	4.11	33093.012663955	54473.7120512448	192.120487041722	180.606398368487	7030.58763812729	931.689146770935	2152.83804027935	11.2649229603184	28.3957793549681	1905.77287190264
413	4.12	33093.0128486207	54473.7119498804	192.120489579954	180.606400925986	7030.58755248699	931.689151351594	2152.83803120609	11.264923033524	28.3957795413405	1905.77287337883
414	4.13	33093.0130330003	54473.7118487591	192.120492116069	180.606403481455	7030.58746689698	931.689155921871	2152.83802214012	11.2649231066635	28.3957797275456	1905.77287485535
415	4.14	33093.0132170941	54473.7117478805	192.120494650068	180.606406034896	7030.5873813572	931.689160481782	2152.83801308143	11.2649231797369	28.3957799135833	1905.77287633218
416	4.15	33093.0134009024	54473.7116472443	192.120497181952	180.60640858631	7030.58729586763	931.689165031339	2152.83800403003	11.2649232527442	28.3957800994538	1905.77287780934
417	4.16	33093.0135844256	54473.7115468502	192.120499711722	180.606411135696	7030.58721042822	931.689169570555	2152.83799498591	11.2649233256855	28.3957802851571	1905.7728792868
418	4.17	33093.0137676638	54473.711446698	192.120502239379	180.606413683056	7030.58712503895	931.689174099445	2152.83798594906	11.2649233985608	28.3957804706933	1905.77288076457
419	4.18	33093.0139506175	54473.7113467873	192.120504764924	180.606416228391	7030.58703969978	931.689178618022	2152.8379769195	11.2649234713702	28.3957806560625	1905.77288224265
420	4.19	33093.0141332868	54473.711247118	192.120507288357	180.606418771701	7030.58695441067	931.689183126298	2152.8379678972	11.2649235441136	28.3957808412647	1905.77288372102
421	4.2	33093.0143156722	54473.7111476897	192.120509809679	180.606421312986	7030.58686917159	931.689187624287	2152.83795888219	11.264923616791	28.3957810263	1905.77288519969
422	4.21	33093.014497774	54473.7110485022	192.120512328892	180.606423852248	7030.58678398251	931.689192112004	2152.83794987444	11.2649236894026	28.3957812111684	1905.77288667864
423	4.22	33093.0146795924	54473.7109495552	192.120514845995	180.606426389486	7030.58669884337	931.68919658946	2152.83794087396	11.2649237619484	28.3957813958702	1905.77288815788
424	4.23	33093.0148611277	54473.7108508483	192.120517360991	180.606428924702	7030.58661375417	931.68920105667	2152.83793188075	11.2649238344283	28.3957815804052	1905.77288963739
425	4.24	33093.0150423802	54473.7107523814	192.120519873879	180.606431457897	7030.58652871485	931.689205513646	2152.83792289481	11.2649239068424	28.3957817647737	1905.77289111719
426	4.25	33093.0152233503	54473.7106541542	192.12052238466	180.606433989071	7030.58644372537	931.689209960403	2152.83791391613	11.2649239791908	28.3957819489756	1905.77289259725
427	4.26	33093.0154040383	54473.7105561663	192.120524893336	180.606436518224	7030.58635878572	931.689214396953	2152.83790494471	11.2649240514734	28.3957821330111	1905.77289407758
428	4.27	33093.0155844443	54473.7104584175	192.120527399907	180.606439045358	7030.58627389585	931.689218823309	2152.83789598055	11.2649241236903	28.3957823168803	1905.77289555816
429	4.28	33093.0157645689	54473.7103609075	192.120529904375	180.606441570472	7030.58618905572	931.689223239485	2152.83788702365	11.2649241958415	28.3957825005831	1905.77289703901
430	4.29	33093.0159444122	54473.7102636361	192.120532406739	180.606444093569	7030.5861042653	931.689227645495	2152.83787807401	11.2649242679271	28.3957826841196	1905.77289852011
431	4.3	33093.0161239745	54473.7101666029	192.120534907001	180.606446614647	7030.58601952456	931.689232041351	2152.83786913162	11.2649243399471	28.39578286749	1905.77290000145
432	4.31	33093.0163032562	54473.7100698078	192.120537405162	180.606449133709	7030.58593483346	931.689236427066	2152.83786019648	11.2649244119015	28.3957830506944	1905.77290148304
433	4.32	33093.0164822575	54473.7099732504	192.120539901222	180.606451650755	7030.58585019197	931.689240802655	2152.83785126859	11.2649244837903	28.3957832337327	1905.77290296487
434	4.33	33093.0166609789	54473.7098769304	192.120542395182	180.606454165785	7030.58576560004	931.689245168129	2152.83784234796	11.2649245556136	28.3957834166051	1905.77290444693
435	4.34	33093.0168394204	54473.7097808477	192.120544887044	180.6064566788	7030.58568105766	931.689249523503	2152.83783343456	11.2649246273714	28.3957835993116	1905.77290592922
436	4.35	33093.0170175825	54473.7096850018	192.120547376808	180.606459189801	7030.58559656477	931.68925386879	2152.83782452842	11.2649246990637	28.3957837818524	1905.77290741174
437	4.36	33093.0171954655	54473.7095893925	192.120549864475	180.606461698788	7030.58551212134	931.689258204002	2152.83781562951	11.2649247706906	28.3957839642274	1905.77290889447
438	4.37	33093.0173730696	54473.7094940196	192.120552350046	180.606464205762	7030.58542772735	931.689262529153	2152.83780673785	11.2649248422521	28.3957841464368	1905.77291037743
439	4.38	33093.0175503952	54473.7093988828	192.120554833521	180.606466710724	7030.58534338275	931.689266844256	2152.83779785342	11.2649249137482	28.3957843284806	1905.77291186059
440	4.39	33093.0177274426	54473.7093039819	192.120557314902	180.606469213675	7030.58525908751	931.689271149325	2152.83778897624	11.2649249851789	28.3957845103589	1905.77291334396
441	4.4	33093.0179042119	54473.7092093164	192.120559794189	180.606471714615	7030.5851748416	931.689275444371	2152.83778010628	11.2649250565444	28.3957846920718	1905.77291482754
442	4.41	33093.0180807037	54473.7091148862	192.120562271384	180.606474213545	7030.58509064498	931.68927972941	2152.83777124356	11.2649251278445	28.3957848736194	1905.77291631131
443	4.42	33093.0182569181	54473.709020691	192.120564746487	180.606476710465	7030.58500649761	931.689284004453	2152.83776238807	11.2649251990794	28.3957850550017	1905.77291779528
444	4.43	33093.0184328555	54473.7089267305	192.120567219499	180.606479205377	7030.58492239946	931.689288269513	2152.83775353981	11.264925270249	28.3957852362188	1905.77291927944
445	4.44	33093.0186085161	54473.7088330045	192.12056969042	180.60648169828	7030.5848383505	931.689292524604	2152.83774469878	11.2649253413535	28.3957854172708	1905.77292076378
446	4.45	33093.0187839002	54473.7087395127	192.120572159253	180.606484189176	7030.58475435069	931.68929676974	2152.83773586497	11.2649254123928	28.3957855981578	1905.7729222483
447	4.46	33093.0189590082	54473.7086462547	192.120574625997	180.606486678066	7030.58467039999	931.689301004932	2152.83772703838	11.2649254833669	28.3957857788798	1905.772923733
448	4.47	33093.0191338403	54473.7085532304	192.120577090653	180.60648916495	7030.58458649838	931.689305230194	2152.83771821902	11.2649255542759	28.3957859594369	1905.77292521788
449	4.48	33093.0193083969	54473.7084604395	192.120579553223	180.606491649828	7030.58450264581	931.689309445539	2152.83770940687	11.2649256251199	28.3957861398292	1905.77292670292
450	4.49	33093.0194826782	54473.7083678816	192.120582013707	180.606494132701	7030.58441884225	931.68931365098	2152.83770060194	11.2649256958988	28.3957863200567	1905.77292818812
451	4.5	33093.0196566846	54473.7082755566	192.120584472107	180.606496613571	7030.58433508767	931.689317846531	2152.83769180423	11.2649257666127	28.3957865001196	1905.77292967348
452	4.51	33093.0198304163	54473.7081834641	192.120586928422	180.606499092438	7030.58425138203	931.689322032203	2152.83768301373	11.2649258372616	28.3957866800178	1905.772931159
453	4.52	33093.0200038736	54473.7080916039	192.120589382654	180.606501569302	7030.5841677253	931.689326208011	2152.83767423043	11.2649259078455	28.3957868597516	1905.77293264467
454	4.53	33093.0201770568	54473.7079999758	192.120591834804	180.606504044165	7030.58408411744	931.689330373966	2152.83766545435	11.2649259783645	28.3957870393209	1905.77293413048
455	4.54	33093.0203499663	54473.7079085794	192.120594284872	180.606506517026	7030.58400055842	931.689334530081	2152.83765668548	11.2649260488186	28.3957872187259	1905.77293561644
456	4.55	33093.0205226023	54473.7078174144	192.12059673286	180.606508987887	7030.58391704821	931.689338676371	2152.83764792381	11.2649261192078	28.3957873979665	1905.77293710253
457	4.56	33093.020694965	54473.7077264807	192.120599178768	180.606511456748	7030.58383358676	931.689342812848	2152.83763916934	11.2649261895322	28.3957875770429	1905.77293858876
458	4.57	33093.0208670549	54473.7076357778	192.120601622598	180.60651392361	7030.58375017405	931.689346939524	2152.83763042208	11.2649262597918	28.3957877559552	1905.77294007511
459	4.58	33093.0210388722	54473.7075453057	192.12060406435	180.606516388474	7030.58366681003	931.689351056415	2152.83762168201	11.2649263299867	28.3957879347035	1905.77294156159
460	4.59	33093.0212104173	54473.7074550639	192.120606504024	180.606518851341	7030.58358349467	931.689355163531	2152.83761294914	11.2649264001167	28.3957881132877	1905.77294304819
461	4.6	33093.0213816903	54473.7073650523	192.120608941623	180.606521312211	7030.58350022795	931.689359260886	2152.83760422347	11.2649264701821	28.3957882917081	1905.77294453491
462	4.61	33093.0215526916	54473.7072752705	192.120611377147	180.606523771084	7030.58341700982	931.689363348493	2152.83759550498	11.2649265401827	28.3957884699646	1905.77294602174
463	4.62	33093.0217234215	54473.7071857183	192.120613810596	180.606526227962	7030.58333384025	931.689367426363	2152.83758679369	11.2649266101188	28.3957886480573	1905.77294750867
464	4.63	33093.0218938803	54473.7070963954	192.120616241972	180.606528682846	7030.58325071921	931.689371494512	2152.83757808959	11.2649266799901	28.3957888259864	1905.77294899571
465	4.64	33093.0220640682	54473.7070073016	192.120618671275	180.606531135736	7030.58316764666	931.68937555295	2152.83756939267	11.2649267497969	28.3957890037518	1905.77295048285
466	4.65	33093.0222339856	54473.7069184366	192.120621098506	180.606533586632	7030.58308462257	931.689379601691	2152.83756070294	11.2649268195392	28.3957891813538	1905.77295197008
467	4.66	33093.0224036328	54473.7068298001	192.120623523667	180.606536035535	7030.58300164689	931.689383640749	2152.83755202039	11.2649268892169	28.3957893587922	1905.7729534574
468	4.67	33093.0225730101	54473.7067413918	192.120625946758	180.606538482447	7030.58291871961	931.689387670134	2152.83754334502	11.2649269588301	28.3957895360673	1905.77295494481
469	4.68	33093.0227421176	54473.7066532115	192.120628367779	180.606540927368	7030.58283584068	931.689391689862	2152.83753467683	11.2649270283788	28.3957897131791	1905.7729564323
470	4.69	33093.0229109559	54473.7065652589	192.120630786733	180.606543370298	7030.58275301007	931.689395699943	2152.83752601581	11.2649270978631	28.3957898901276	1905.77295791987
471	4.7	33093.023079525	54473.7064775338	192.12063320362	180.606545811239	7030.58267022775	931.689399700392	2152.83751736197	11.2649271672829	28.3957900669131	1905.77295940751
472	4.71	33093.0232478254	54473.7063900359	192.12063561844	180.606548250191	7030.58258749367	931.689403691221	2152.8375087153	11.2649272366384	28.3957902435354	1905.77296089523
473	4.72	33093.0234158573	54473.7063027649	192.120638031195	180.606550687154	7030.58250480781	931.689407672442	2152.8375000758	11.2649273059296	28.3957904199947	1905.772962383
474	4.73	33093.023583621	54473.7062157205	192.120640441885	180.60655312213	7030.58242217014	931.689411644067	2152.83749144347	11.2649273751564	28.3957905962911	1905.77296387084
475	4.74	33093.0237511168	54473.7061289026	192.120642850511	180.606555555119	7030.58233958061	931.68941560611	2152.83748281831	11.2649274443189	28.3957907724247	1905.77296535874
476	4.75	33093.023918345	54473.7060423108	192.120645257075	180.606557986122	7030.58225703919	931.689419558585	2152.83747420031	11.2649275134172	28.3957909483955	1905.77296684669
477	4.76	33093.0240853059	54473.7059559448	192.120647661577	180.60656041514	7030.58217454586	931.689423501502	2152.83746558947	11.2649275824512	28.3957911242036	1905.77296833469
478	4.77	33093.0242519997	54473.7058698044	192.120650064018	180.606562842173	7030.58209210056	931.689427434877	2152.83745698579	11.2649276514211	28.3957912998491	1905.77296982273
479	4.78	33093.0244184269	54473.7057838893	192.120652464399	180.606565267223	7030.58200970328	931.689431358722	2152.83744838926	11.2649277203268	28.3957914753321	1905.77297131081
480	4.79	33093.0245845876	54473.7056981992	192.12065486272	180.606567690289	7030.58192735397	931.689435273047	2152.8374397999	11.2649277891683	28.3957916506526	1905.77297279893
481	4.8	33093.0247504822	54473.705612734	192.120657258984	180.606570111373	7030.5818450526	931.689439177867	2152.83743121768	11.2649278579458	28.3957918258107	1905.77297428708
482	4.81	33093.0249161109	54473.7055274933	192.12065965319	180.606572530475	7030.58176279914	931.689443073194	2152.83742264262	11.2649279266592	28.3957920008065	1905.77297577526
483	4.82	33093.025081474	54473.7054424769	192.12066204534	180.606574947596	7030.58168059355	931.689446959041	2152.83741407471	11.2649279953085	28.3957921756401	1905.77297726346
484	4.83	33093.0252465719	54473.7053576844	192.120664435434	180.606577362737	7030.58159843581	931.68945083542	2152.83740551394	11.2649280638938	28.3957923503116	1905.77297875169
485	4.84	33093.0254114047	54473.7052731157	192.120666823473	180.606579775898	7030.58151632586	931.689454702343	2152.83739696032	11.2649281324152	28.395792524821	1905.77298023993
486	4.85	33093.0255759729	54473.7051887705	192.120669209459	180.606582187081	7030.58143426369	931.689458559825	2152.83738841384	11.2649282008726	28.3957926991684	1905.77298172818
487	4.86	33093.0257402767	54473.7051046485	192.120671593392	180.606584596285	7030.58135224926	931.689462407876	2152.8373798745	11.2649282692661	28.3957928733538	1905.77298321644
488	4.87	33093.0259043163	54473.7050207494	192.120673975273	180.606587003513	7030.58127028252	931.689466246509	2152.83737134229	11.2649283375957	28.3957930473774	1905.7729847047
489	4.88	33093.0260680921	54473.7049370731	192.120676355103	180.606589408764	7030.58118836346	931.689470075739	2152.83736281723	11.2649284058615	28.3957932212393	1905.77298619296
490	4.89	33093.0262316044	54473.7048536191	192.120678732883	180.606591812039	7030.58110649203	931.689473895575	2152.8373542993	11.2649284740634	28.3957933949395	1905.77298768122
491	4.9	33093.0263948534	54473.7047703873	192.120681108613	180.606594213339	7030.58102466819	931.689477706033	2152.8373457885	11.2649285422015	28.3957935684781	1905.77298916947
492	4.91	33093.0265578394	54473.7046873774	192.120683482296	180.606596612664	7030.58094289193	931.689481507123	2152.83733728483	11.2649286102759	28.3957937418551	1905.7729906577
493	4.92	33093.0267205628	54473.7046045892	192.120685853931	180.606599010016	7030.5808611632	931.689485298858	2152.83732878829	11.2649286782865	28.3957939150707	1905.77299214592
494	4.93	33093.0268830238	54473.7045220223	192.120688223519	180.606601405396	7030.58077948196	931.689489081252	2152.83732029887	11.2649287462335	28.3957940881249	1905.77299363412
495	4.94	33093.0270452227	54473.7044396765	192.120690591062	180.606603798803	7030.58069784819	931.689492854316	2152.83731181658	11.2649288141168	28.3957942610179	1905.7729951223
496	4.95	33093.0272071597	54473.7043575516	192.12069295656	180.606606190239	7030.58061626185	931.689496618063	2152.83730334141	11.2649288819364	28.3957944337496	1905.77299661045
497	4.96	33093.0273688353	54473.7042756472	192.120695320014	180.606608579704	7030.58053472291	931.689500372505	2152.83729487335	11.2649289496924	28.3957946063202	1905.77299809856
498	4.97	33093.0275302496	54473.7041939632	192.120697681426	180.6066109672	7030.58045323132	931.689504117656	2152.83728641242	11.2649290173849	28.3957947787297	1905.77299958664
499	4.98	33093.0276914029	54473.7041124993	192.120700040796	180.606613352726	7030.58037178707	931.689507853527	2152.83727795859	11.2649290850138	28.3957949509782	1905.77300107467
500	4.99	33093.0278522956	54473.7040312551	192.120702398124	180.606615736284	7030.58029039011	931.68951158013	2152.83726951188	11.2649291525792	28.3957951230658	1905.77300256267
501	5	33093.0280129279	54473.7039502305	192.120704753413	180.606618117874	7030.58020904041	931.689515297479	2152.83726107228	11.2649292200812	28.3957952949926	1905.77300405061
